# Supplementary material for: Integrating rapid exome sequencing into NICU clinical care after a pilot research study
Source: NPJ Genom Med. 2022 Sep 5;7:51. doi: 10.1038/s41525-022-00326-9 (PMC9441819; doi:10.1038/s41525-022-00326-9)
Supplement: Supplementary file 1 — Supplementary Dataset 1 [file 41525_2022_326_MOESM1_ESM.xlsx]

## Sheet: Sheet1
Supplementary Table 1: Details of genetic diagnoses made by clinical rapid ES in Phase II (Dec 2018 - Mar 2021)
Patient ID	Sex	Presentation	Age at genetic consult (days)	Interval from genetic consult to rapid ES report (days)	Age at genetic diagnosis (days)	Rapid ES initial genetic test (from BCH records)?	Gene	Variant (GRCh37 as reported clinically)	Protein	Inheritance	Diagnosis	Impact (apart from reproductive counseling)	Death (by one year)	Fit Phase 1 criteria?	Diagnosis prior to discharge/death?
255	F	Hypotonia, respiratory failure, and left vocal cord paralysis	10	27	37	Yes	MUSK	NM_005592.3: c.1189_1190insCGT	p.E396_Y397insS	Maternal	Congenital myasthenic syndrome (OMIM 616325) (VUS considered MGD by clinical genetics)	Pursued tracheostomy, pursued G-tube, medication change (positive neostigmine test, trialed pyridostigmine, due to side effects switched to and discharged on enteral albuterol), new subspecialty evaluation (new workup: EMG)	No	Yes	Yes
							MUSK	NM_005592.3:c.311G>T	p.G104V	Paternal
272	M	Dysmorphic features, congenital brain malformations including bilateral ventriculomegaly, aqeuductal stenosis, agenesis of the corpus callosum, frontal polymicrogyria, and pons and cerebellar malformations	3	18	21	Yes	TRAPPC12	NM_016030.5: c.1600C>T	p.Q534X	Maternal	TRAPPC12-Related Disorder (OMIM 617669) (VUS considered MGD by clinical genetics)		Yes	Yes	No
							TRAPPC12	NC_000002.11(NM_016030.5):c.1531-3C>A		Paternal
53	F	Hypotonia, seizures, hypoglycemia, failure to thrive, s/p cardiac arrest	41	14	55	Yes	SETD1A	NM_014712.1: c.757C>T	p.R253X	De novo	SETD1A-Related Disorder (OMIM 619056)		No	Yes	Yes
64	F	Hypotonia, seizures, apnea, dysmorphic features, brain malformations including migrational abnormalities and abnormal white matter, elevated C26 on Newborn Screen	6	15	21	No	PEX1	NM_000466.2: c.782_783del	p.Q261RfsX8	Maternal	Zellweger spectrum disorder (OMIM 214100)	Transition to end of life care (presentation including elevated C26 concerning for Zellweger, preliminary verbal report returned to family and family wanted to wait until final report before making decision, after final report confirmed genetic diagnosis family meeting held and family decided given poor prognosis of confirmed disorder that they wanted to transition to comfort care)	Yes	Yes	Yes
							PEX1	NM_000466.2:c.2097dup	p.I700YfsX42	Paternal
191*	M	Hypotonia, dysmorphic features, polymicrogyria, neonatal encephalopathy, failure to thrive, direct hyperbilirubinemia, and known karyotype XYY	2	60	-	Yes	15q26.1-q26.3 Duplication	NC_000015.9:g.92401782_102383473dup		De novo	XYY and copy number variants	New subspecialty evaluation (Ophthalmology)	No	Yes	No
							8p23.3-p23.2 Deletion	NC_000008.10:g.191530_3846288del		De novo
10**	F	Hypotonia, dysmorphic features, cerebellar vermian hypoplasia	2	-	-	No	ALG12	NM_024105.3: c.1246_1247del	p.K416EfsX268	Maternal	CDG1g (OMIM 607143) (VUS considered MGD by clinical genetics and biochemical testing)	New subspecialty evaluation (Hematology and Immunology)	No	Yes	Yes
							ALG12	NM_024105.3:c.184G>A	p.G62R	Paternal
75	M	Dysmorphic features, bilateral dysplastic kidneys, renal failure, pulmonary hypertension, respiratory failure, deceased sibling with Fryns	1	17	18	Yes	PIGV	NM_017837.3: c.1022C>A	p.A341E	Maternal	Mabry syndrome (OMIM 239300)	Transition to end of life care (family decided after multiple discussions about prognosis after final report confirmed disorder that they wanted to transition to comfort care)	Yes	No	Yes
							PIGV	NM_017837.3:c.607C>T	p.R203C	Paternal
97	M	Seizures, metabolic acidosis	6	13	19	Yes	HPRT1	NM_000194.2: c.151C>T	p.R51X	Maternal	Lesch-Nyhan syndrome (OMIM 300322)	Medication change (started allopurinol), new subspecialty evaluation (Nephrology and re-engagement with Neurology)	No	Yes	No
99	F	Hypotonia	9	25	34	No	PURA	NM_005859.4: c.171_172dup	p.T58RfsX21	De novo	PURA Related disorder (OMIM 616158)	Transition to end of life care (family decided after discussions about prognosis based on preliminary results that they wanted to transition to comfort care)	Yes	Yes	No (preliminary results returned prior to death)
305	F	Seizures, dysmorphic features, congenital hydrocephalus, brainstem malformation, intracranial hemorrhage	4	23	27	Yes	WDR81	NM_001163809.1: c.2292_2309del	p.Q764_D770delinsH	Maternal and Paternal	WDR81-related disorder (OMIM 617967)	(On modified DNR/DNI prior to diagnosis, return of final results to parents reported to provide relief around causation and understanding of prognosis)	Yes	Yes	Yes
350	F	Multiple congenital anomalies including anal atresia with rectovaginal fistula, sacral dimple, cleft palate, right pelvic kidney, distal thoracic butterfly vertebrae, and congenital heart defects	3	29	32	Yes	KMT2D	NM_003482.3: c.9794del	p.Q3265RfsX65	De novo	Kabuki syndrome (OMIM 147920)	New subspecialty evaluation (Ophthalmology and Neurology)	No	Yes	No
307	F	Dysmorphic features, Pierre Robin sequence, cleft palate, rhizomelic shortening, butterfly vertebrae	156	16	172	Yes	COL11A2	NM_080680.2: c.3877C>T	p.R1293X	Paternal and Unknown	Otospondylomegaepiphyseal Dysplasia (OSMED, COL11A2-related disorder) (OMIM 215150)	New subspecialty evaluation (Otolaryngology, Audiology, Cardiology)	No	Yes	Yes
209	F	Dysmorphic features and multiple congenital anomalies including congenital heart defects, cleft lip/palate, agenesis of the corpus callosum, hypoplastic kidneys, club feet	2	12	14	Yes	DHCR7	NM_001360.2: c.1210C>T	p.R404C	Maternal	Smith-Lemli-Opitz Syndrome (OMIM 270400)	(Passed away prior to diagnosis)	Yes	Yes	No
							DHCR7	NC_000011.9(NM_001360.2):c.964-1G>C		Paternal
134	M	Seizures, encephalopathy	13	15	28	Yes	STXBP1	NM_003165.3: C.1216C>T	p.R406C	De novo	STXBP1 Epileptic Encephalopathy (OMIM 612164)		No	Yes	No
201	M	Dysmorphic features, Pierre Robin sequence, cleft palate	13	45	58	Yes	ADNP	NM_015339.2: c.2188C>T	p.R730X	De novo	ADNP-related intellectual disability and autism spectrum disorders (OMIM 615873)	New subspecialty evaluation (Neurology, Audiology)	No	No	Yes
5	F	Dysmorphic features, renal failure, left ventricular dysfunction	19	15	34	No	WT1	NM_024426.4: c.1385G>A	p.R462Q	De novo	Denys-Drash Syndrome (OMIM 194080)		Yes	No	Yes
156	F	Hyperammonemia, encephalopathy	4	14	18	Yes	CA5A	Partial gene deletion (at least exon 1 per clinical ES report)		Homozygous unknown	Carbonic anhydrase VA (CAVA) enzyme deficiency (OMIM 615751)	Medication change (discontinued glycerol phenylbutyrate)	No	Yes	No
163	M	Hypotonia	75	23	98	Yes	P4HTM	NM_177938.2: c.337del	p.R113GfsX39	Maternal	HIDEA syndrome (OMIM 618493)	Pursued tracheostomy, new subspecialty evaluation (Ophthalmology)	No	Yes	Yes
							P4HTM	NM_177938.2:c.659G>A	p.W220X	Paternal
166	M	Heterotaxy including congenital heart defects and midline liver, decreased sibling with heterotaxy	6	20	26	Yes	MMP21	NM_147191.1: c.1358C>T	p.T453M	Maternal and Paternal	Heterotaxy due to MMP21 variants (OMIM 616749) (VUS considered MGD by clinical genetics; segregated with decreased sibling)		No	Yes	Yes
168	F	Failure to thrive with persistent emesis and diarrhea	67	19	86	Yes	DGAT1	NM_012079.5: c.1013_1015del	p.F338del	Maternal and Paternal	DGAT1-Related Disease (protein losing enteropathy) (OMIM 615863)		No	No	Yes
212	M	Multiple congenital anomalies including congenital heart defects and horseshoe kidney	6	38	44	No	PTPN11	NM_002834.3: c.923A>C	p.N308T	De novo	Noonan Syndrome (OMIM 163950)	New subspecialty evaluation (Ophthalmology)	No	Yes	No
222	F	Cutis aplasia and congenital heart defects	7	15	22	No	NOTCH1	NM_017617.3: c.1286G>A	p.C429Y	De novo	Adams Oliver syndrome (OMIM 616028)	New subspecialty evaluation (Ophthalmology)	Yes	Yes	Yes
*Both CMA and ES detected
**ES sent at OSH
